# Supplementary material for: Exploring the relationship between self-care agency and quality of life in adults with diabetes: A cross-sectional study
Source: PLoS One. 2025 Jul 1;20(7):e0326783. doi: 10.1371/journal.pone.0326783 (PMC12212556; doi:10.1371/journal.pone.0326783)
Supplement: S1 Table — (XLSX) [file pone.0326783.s001.xlsx]

## Sheet: Sheet1
	S1. Spearman's rank correlation coefficient between independent variables										N=139
		1	2	3	4	5	6	7	8	9	10
	1 Age	―
	2 BMI	-0.35**	―
	3 HbA1c	-0.35**	0.21*	―
	4 Ability to acquire knowledge	0.01	-0.09	0.14	―
	5 Ability to cope with stress	0.22*	-0.13	-0.09	0.12	―
	6 Ability to make the most of the support available	0.11	0.00	0.00	0.12	0.27**	―
	7 Monitoring ability	0.13	-0.00	0.11	0.29**	0.10	0.26**	―
	8 Application or adjustment ability	0.22*	-0.16	-0.07	0.30**	0.28**	0.47**	0.47**	―
	9 Motivation to self-manage	0.17*	-0.08	-0.21*	0.15	0.11	0.50**	0.28**	0.54**	―
	10 Ability to self-manage	0.37**	-0.22*	-0.24**	0.18*	0.26**	0.38**	0.38**	0.66**	0.50**	―
	Spearman’s rank correlation coefficient
	*p<0.05, **p<0.01
	BMI: body mass index
