# Supplementary material for: Exploring the relationship between self-care agency and quality of life in adults with diabetes: A cross-sectional study
Source: PLoS One. 2025 Jul 1;20(7):e0326783. doi: 10.1371/journal.pone.0326783 (PMC12212556; doi:10.1371/journal.pone.0326783)
Supplement: S2 Table — (XLSX) [file pone.0326783.s002.xlsx]

## Sheet: Sheet2
	S2. Simple regression analysis between participant's basic attributes, self-care agency, and health-related QOL																													N=139
		Ability to acquire knowledge			Ability to cope with stress			Ability to make the most of the support available			Monitoring ability			Application or adjustment ability			Motivation to self-manage			Ability to self-managem			PCS			MCS			RCS
		β	ｐ		β	ｐ		β	ｐ		β	ｐ		β	ｐ		β	ｐ		β	ｐ		β	ｐ		β	ｐ		β	ｐ
	Age	-0.04	0.68		0.17	0.04*		0.04	0.61		0.11	0.19		0.2	0.02*		0.26	0.00**		0.36	0.00**		-0.19	0.02*		0.27	0.00**		0.1	0.23
	Sex(male)	-0.25	0.00**		0.09	0.27		-0.12	0.18		-0.09	0.28		0.01	0.89		-0.09	0.28		-0.06	0.49		0.31	0.71		0.03	0.68		-0.01	0.94
	BMI	-0.08	0.35		-0.1	0.23		-0.09	0.31		-0.02	0.78		-0.1	0.24		-0.14	0.11		-0.27	0.00**		-0.15	0.08		-0.17	0.04*		-0.03	0.71
	HbA1c	0.17	0.04*		-0.08	0.36		-0.03	0.74		0.1	0.26		-0.06	0.46		-0.24	0.01*		-0.28	0.00**		-0.01	0.92		-0.1	0.25		0.08	0.33
	Type of diabetes(type 1)	0.12	0.16		0.08	0.37		0.07	0.42		0.18	0.04*		0.06	0.47		0.04	0.63		0.09	0.29		0.17	0.05		-0.1	0.23		0.13	0.12
	Duration of living with diabetes	0.15	0.08		0.02	0.77		0.02	0.81		0.13	0.13		0.08	0.37		0.16	0.06		0.09	0.27		-0.16	0.07		-0.00	0.97		0.03	0.72
	Injection(No)	-0.13	0.13		0.03	0.71		0.08	0.37		-0.31	0.00**		-0.1	0.25		-0.01	0.93		0.05	0.58		0.05	0.57		0.03	0.71		-0.03	0.76
	Employment(No)	-0.02	0.79		-0.01	0.89		-0.05	0.56		0.04	0.68		0.11	0.18		0.05	0.59		0.16	0.05		-0.22	0.01*		0.08	0.37		-0.03	0.76
	Ability to acquire knowledge																						-0.02	0.8		0.05	0.55		-0.03	0.7
	Ability to cope with stress																						-0.11	0.2		0.58	0.00**		0.39	0.00**
	Ability to make the most of the support available																						-0.03	0.72		0.35	0.00**		0.14	0.1
	Monitoring ability																						0.07	0.39		0.02	0.84		-0.02	0.81
	Application or adjustment ability																						0.11	0.17		0.21	0.01*		-0.12	0.18
	Motivation to self-manage																						0.02	0.78		0.05	0.56		-0.03	0.73
	Ability to self-managem																						0.08	0.34		0.36	0.00**		0.08	0.34
	Simple regression analysis
	*p<0.05, **p<0.01
	BMI: body mass index; QOL: quality of life; PCS: physical component summary; MCS: mental component summary; RCS: role/social component summary
