# Supplementary material for: Exploring the relationship between self-care agency and quality of life in adults with diabetes: A cross-sectional study
Source: PLoS One. 2025 Jul 1;20(7):e0326783. doi: 10.1371/journal.pone.0326783 (PMC12212556; doi:10.1371/journal.pone.0326783)
Supplement: S3 Table — (XLSX) [file pone.0326783.s003.xlsx]

## Sheet: Sheet3
	S3. Multiple regression analysis between self-care agency factors and SF-12 summary scores											N=139
		PCS				MCS				RCS
		β	ｐ	adjusted R-squared		β	ｐ	adjusted R-squared		β	ｐ	adjusted R-squared
	Age×gender	0.0711	0.3793	0.14		-0.1703	0.03*	0.13		-0.0389	0.6503	0.03
	Age	-0.3747	<0.01**			0.2646	<0.01**			0.1696	0.0776
	Gender (Men)	0.0345	0.6812			0.0143	0.8655			-0.003	0.9724
	BMI	-0.2597	<0.01**			-0.0678	0.4458			0.0076	0.9351
	HbA1c	-0.0142	0.8698			-0.0082	0.9252			0.1036	0.2642
	Ability to acquire knowledge	-0.0547	0.5208			0.077	0.3711			-0.061	0.5006
	Age×gender	0.0585	0.4716	0.15		-0.1049	0.1331	0.38		0.0054	0.9468	0.15
	Age	-0.3577	<0.01**			0.172	0.02*			0.1043	0.2513
	Gender (Men)	0.0543	0.5041			-0.0368	0.5962			-0.0099	0.9023
	BMI	-0.2571	<0.01**			-0.0587	0.433			0.026	0.7652
	HbA1c	-0.0254	0.7669			0.0145	0.8428			0.1001	0.2431
	Ability to cope with stress	-0.0975	0.2418			0.5199	<0.01**			0.3613	<0.01**
	Age×gender	0.0699	0.3914	0.14		-0.1305	0.0892	0.24		-0.0304	0.7244	0.04
	Age	-0.3743	<0.01**			0.2226	<0.01**			0.1591	0.099
	Gender (Men)	0.0473	0.5669			0.0474	0.5397			0.0224	0.7791
	BMI	-0.2542	<0.01**			-0.0621	0.4512			0.0173	0.8523
	HbA1c	-0.0233	0.7867			-0.0083	0.9177			0.0902	0.3235
	Ability to make the most of the support available	-0.0066	0.9357			0.3567	<0.01**			0.0834	0.3434
	Age×gender	0.0748	0.351	0.16		-0.1694	0.04*	0.12		-0.0422	0.6223	0.04
	Age	-0.4056	<0.01**			0.264	<0.01**			0.1888	0.0537
	Gender (Men)	0.0706	0.3877			-0.004	0.9614			-0.0022	0.98
	BMI	-0.2559	<0.01**			-0.076	0.3917			0.0153	0.8688
	HbA1c	-0.0419	0.6255			0.004	0.9634			0.1051	0.2532
	Monitoring ability	0.1424	0.0874			0.0058	0.9446			-0.0921	0.2996
	Age×gender	0.0584	0.4673	0.16		-0.1922	0.01*	0.19		-0.0266	0.7553	0.05
	Age	-0.4061	<0.01**			0.2076	0.02*			0.2019	0.03*
	Gender (Men)	0.0491	0.5425			-0.0034	0.9649			0.0113	0.8942
	BMI	-0.2445	<0.01**			-0.0584	0.494			0.0041	0.9645
	HbA1c	-0.0247	0.771			0.0024	0.9762			0.0946	0.2966
	Application or adjustment ability	0.1432	0.0852			0.2668	<0.01**			-0.152	0.0855
	Age×gender	0.0601	0.4598	0.15		-0.1809	0.02*	0.13		-0.0326	0.7063	0.03
	Age	-0.3917	<0.01**			0.2472	<0.01**			0.18	0.0657
	Gender (Men)	0.0562	0.491			0.0036	0.9647			0.007	0.9355
	BMI	-0.2535	<0.01**			-0.0756	0.3926			0.0138	0.8819
	HbA1c	-0.0069	0.9365			0.0228	0.7957			0.0823	0.3764
	Motivation to self-manage	0.0864	0.313			0.094	0.2773			-0.0569	0.5325
	Age×gender	0.0749	0.3432	0.18		-0.1625	0.03*	0.24		-0.04	0.6419	0.03
	Age	-0.441	<0.01**			0.1567	0.0769			0.1765	0.0778
	Gender (Men)	0.0713	0.3727			0.033	0.6686			0.0096	0.9118
	BMI	-0.2195	0.01*			-0.0192	0.818			0.0102	0.9137
	HbA1c	0.0141	0.868			0.0669	0.4156			0.089	0.3378
	Ability to self-manage	0.2325	<0.01**			0.3833	<0.01**			-0.026	0.7864
	Multiple regression analysis
	*p<0.05, **p<0.01
	BMI: body mass index; PCS: physical component summary; MCS: mental component summary; RCS: role/social component summary
