# Supplementary material for: Exploring the relationship between self-care agency and quality of life in adults with diabetes: A cross-sectional study
Source: PLoS One. 2025 Jul 1;20(7):e0326783. doi: 10.1371/journal.pone.0326783 (PMC12212556; doi:10.1371/journal.pone.0326783)
Supplement: S4 Table — (XLSX) [file pone.0326783.s004.xlsx]

## Sheet: Sheet4
	S4. Multiple regression analysis between self-care agency factors and SF-12 mental component summary in four groups															N=139
		Under 65 years old								65 years old and above
		Men (n=34)				Women (n=37)				Men (n=37)				Women (n=31)
		β	ｐ	adjusted R-squared		β	ｐ	adjusted R-squared		β	ｐ	adjusted R-squared		β	ｐ	adjusted R-squared
	BMI	0.14	0.39	0.12		-0.15	0.35	0.22		-0.08	0.61	0.03		-0.09	0.6	0.08
	HbA1c	0.23	0.21			-0.39	0.01*			-0.12	0.46			0.26	0.2
	Ability to acquire knowledge	0.13	0.46			-0.05	0.74			-0.03	0.84			0.04	0.8
	BMI	0.11	0.48	0.23		-0.14	0.35	0.32		-0.05	0.67	0.46		-0.12	0.35	0.51
	HbA1c	0.16	0.33			-0.27	0.09			-0.17	0.18			0.29	0.04*
	Ability to cope with stress	0.36	0.03*			0.34	0.03*			0.66	<0.01**			0.66	<0.01**
	BMI	0.12	0.48	0.11		-0.07	0.62	0.31		0.006	0.96	0.18		-0.23	0.16	0.38
	HbA1c	0.26	0.14			-0.32	0.04*			-0.14	0.37			0.17	0.27
	Ability to make the most of the support available	0.09	0.59			0.33	0.04*			0.4	0.01*			0.57	<0.01**
	BMI	0.09	0.58	0.19		-0.16	0.3	0.28		-0.08	0.63	0.02		-0.1	0.6	0.07
	HbA1c	0.31	0.07			-0.4	0.01*			-0.13	0.45			0.28	0.16
	Monitoring ability	-0.29	0.09			0.24	0.1			0.01	0.95			-0.0003	0.99
	BMI	0.14	0.41	0.11		-0.14	0.32	0.33		0.01	0.93	0.16		-0.04	0.8	0.23
	HbA1c	0.3	0.09			-0.4	0.01*			-0.13	0.41			0.16	0.36
	Application or adjustment ability	0.08	0.62			0.32	0.02*			0.38	0.03*			0.41	0.02*
	BMI	0.14	0.42	0.11		-0.15	0.35	0.22		-0.04	0.77	0.05		-0.19	0.28	0.25
	HbA1c	0.28	0.12			-0.41	0.01*			-0.09	0.6			0.35	0.05
	Motivation to self-manage	0.005	0.97			-0.05	0.75			0.16	0.35			0.42	0.01*
	BMI	0.14	0.4	0.13		-0.11	0.49	0.26		0.007	0.96	0.27		0.06	0.67	0.39
	HbA1c	0.31	0.08			-0.32	0.05			0.01	0.92			0.16	0.3
	Ability to self-manage	0.14	0.4			0.21	0.2			0.52	<0.01**			0.59	<0.01**
	Multiple regression analysis
	*p<0.05, **p<0.01
	BMI: body mass index
